# Supplementary material for: Compatibility Polymorphism Based on Long-Term Host-Parasite Relationships: Cross Talking Between Biomphalaria glabrata and the Trematode Schistosoma mansoni From Endemic Areas in Brazil
Source: Front Immunol. 2019 Apr 9;10:328. doi: 10.3389/fimmu.2019.00328 (PMC6467164; doi:10.3389/fimmu.2019.00328)
Supplement: Supplementary file 1 [file Data_Sheet_1.zip]

Archive with 4 entries (4 files):
- script2.txt
- SmRES.txt
- SmRES2.txt
- SmTEO.txt
