# Supplementary material for: Compatibility Polymorphism Based on Long-Term Host-Parasite Relationships: Cross Talking Between Biomphalaria glabrata and the Trematode Schistosoma mansoni From Endemic Areas in Brazil
Source: Front Immunol. 2019 Apr 9;10:328. doi: 10.3389/fimmu.2019.00328 (PMC6467164; doi:10.3389/fimmu.2019.00328)
Supplement: Supplementary file 1 [file Data_Sheet_1.zip › script2.txt]

setwd("C:\\Users\\ana.ceolin\\Desktop\\Analises\\Langia")
dados=read.table("SmTEO.txt",header=TRUE)
head(dados[,1:2])

library(dplyr)
Data = 
mutate(dados,
       Molusco = factor(Molusco, levels=unique(Molusco)))

library(FSA)   
Summarize(Mi ~ Molusco,
           data=dados,
           digits=3)

ajuste=lm(Mi ~ Molusco, data=dados)

library(agricolae)
(HSD.test(ajuste, "Molusco"))

#### Resultado analisado
library(multcomp)
mc = glht(ajuste,
          mcp(Molusco = "Tukey"))
mcs = summary(mc, test=adjusted("single-step"))
mcs
cld(mcs,
    level=0.05,
    decreasing=TRUE)
