# Supplementary material for: Compatibility Polymorphism Based on Long-Term Host-Parasite Relationships: Cross Talking Between Biomphalaria glabrata and the Trematode Schistosoma mansoni From Endemic Areas in Brazil
Source: Front Immunol. 2019 Apr 9;10:328. doi: 10.3389/fimmu.2019.00328 (PMC6467164; doi:10.3389/fimmu.2019.00328)
Supplement: Supplementary file 1 [file Data_Sheet_1.zip › SmRES2.txt]

Mi	Molusco
1	"
BgBAR1Mi"
1	"
BgBAR1Mi"
0	"
BgBAR1Mi"
0	"
BgBAR1Mi"
0	"
BgBAR1Mi"
0	"
BgBAR1Mi"
1	"
BgBAR1Mi"
1	"
BgBAR1Mi"
1	"
BgBAR1Mi"
0	"
BgBAR1Mi"
2	"
BgBAR5Mi"
1	"
BgBAR5Mi"
0	"
BgBAR5Mi"
0	"
BgBAR5Mi"
1	"
BgBAR5Mi"
0	"
BgBAR5Mi"
2	"
BgBAR5Mi"
0	"
BgBAR5Mi"
0	"
BgBAR5Mi"
2	"
BgBAR5Mi"
2	"
BgBAR10Mi"
0	"
BgBAR10Mi"
1	"
BgBAR10Mi"
1	"
BgBAR10Mi"
3	"
BgBAR10Mi"
0	"
BgBAR10Mi"
2	"
BgBAR10Mi"
1	"
BgBAR10Mi"
0	"
BgBAR10Mi"
3	"
BgBAR10Mi"
1	"
BgBAR15Mi"
2	"
BgBAR15Mi"
3	"
BgBAR15Mi"
1	"
BgBAR15Mi"
2	"
BgBAR15Mi"
0	"
BgBAR15Mi"
1	"
BgBAR15Mi"
3	"
BgBAR15Mi"
0	"
BgBAR15Mi"
1	"
BgBAR15Mi"
0	"
BgRES1Mi"
0	"
BgRES1Mi"
0	"
BgRES1Mi"
0	"
BgRES1Mi"
0	"
BgRES1Mi"
0	"
BgRES1Mi"
0	"
BgRES1Mi"
0	"
BgRES1Mi"
0	"
BgRES1Mi"
0	"
BgRES1Mi"
1	"
BgRES5Mi"
0	"
BgRES5Mi"
0	"
BgRES5Mi"
0	"
BgRES5Mi"
0	"
BgRES5Mi"
2	"
BgRES5Mi"
0	"
BgRES5Mi"
0	"
BgRES5Mi"
3	"
BgRES5Mi"
0	"
BgRES5Mi"
0	"
BgRES10Mi"
0	"
BgRES10Mi"
0	"
BgRES10Mi"
2	"
BgRES10Mi"
2	"
BgRES10Mi"
2	"
BgRES10Mi"
3	"
BgRES10Mi"
2	"
BgRES10Mi"
4	"
BgRES10Mi"
2	"
BgRES10Mi"
5	"
BgRES15Mi"
3	"
BgRES15Mi"
2	"
BgRES15Mi"
3	"
BgRES15Mi"
1	"
BgRES15Mi"
5	"
BgRES15Mi"
0	"
BgRES15Mi"
2	"
BgRES15Mi"
3	"
BgRES15Mi"
3	"
BgRES15Mi"
1	"
BgTEO1Mi"
1	"
BgTEO1Mi"
0	"
BgTEO1Mi"
0	"
BgTEO1Mi"
0	"
BgTEO1Mi"
0	"
BgTEO1Mi"
1	"
BgTEO1Mi"
1	"
BgTEO1Mi"
0	"
BgTEO1Mi"
0	"
BgTEO1Mi"
1	"
BgTEO5Mi"
2	"
BgTEO5Mi"
0	"
BgTEO5Mi"
0	"
BgTEO5Mi"
1	"
BgTEO5Mi"
0	"
BgTEO5Mi"
0	"
BgTEO5Mi"
1	"
BgTEO5Mi"
1	"
BgTEO5Mi"
1	"
BgTEO5Mi"
2	"
BgTEO10Mi"
3	"
BgTEO10Mi"
0	"
BgTEO10Mi"
1	"
BgTEO10Mi"
2	"
BgTEO10Mi"
0	"
BgTEO10Mi"
0	"
BgTEO10Mi"
1	"
BgTEO10Mi"
2	"
BgTEO10Mi"
1	"
BgTEO10Mi"
2	"
BgTEO15Mi"
1	"
BgTEO15Mi"
3	"
BgTEO15Mi"
0	"
BgTEO15Mi"
1	"
BgTEO15Mi"
2	"
BgTEO15Mi"
3	"
BgTEO15Mi"
0	"
BgTEO15Mi"
1	"
BgTEO15Mi"
2	"
BgTEO15Mi"
