# Supplementary material for: Compatibility Polymorphism Based on Long-Term Host-Parasite Relationships: Cross Talking Between Biomphalaria glabrata and the Trematode Schistosoma mansoni From Endemic Areas in Brazil
Source: Front Immunol. 2019 Apr 9;10:328. doi: 10.3389/fimmu.2019.00328 (PMC6467164; doi:10.3389/fimmu.2019.00328)
Supplement: Supplementary file 1 [file Data_Sheet_1.zip › SmTEO.txt]

Mi	Molusco	Grupo
0	BgBAR1Mi	3
0	BgBAR1Mi	3
0	BgBAR1Mi	3
0	BgBAR1Mi	3
0	BgBAR1Mi	3
1	BgBAR1Mi	3
0	BgBAR1Mi	3
0	BgBAR1Mi	3
0	BgBAR1Mi	3
0	BgBAR1Mi	3
1	BgBAR5Mi	3
0	BgBAR5Mi	3
0	BgBAR5Mi	3
0	BgBAR5Mi	3
1	BgBAR5Mi	3
2	BgBAR5Mi	3
0	BgBAR5Mi	3
0	BgBAR5Mi	3
0	BgBAR5Mi	3
1	BgBAR5Mi	3
0	BgBAR10Mi	3
1	BgBAR10Mi	3
0	BgBAR10Mi	3
1	BgBAR10Mi	3
2	BgBAR10Mi	3
0	BgBAR10Mi	3
1	BgBAR10Mi	3
0	BgBAR10Mi	3
0	BgBAR10Mi	3
0	BgBAR10Mi	3
0	BgBAR15Mi	3
1	BgBAR15Mi	3
0	BgBAR15Mi	3
1	BgBAR15Mi	3
2	BgBAR15Mi	3
0	BgBAR15Mi	3
1	BgBAR15Mi	3
0	BgBAR15Mi	3
0	BgBAR15Mi	3
0	BgBAR15Mi	3
0	BgRES1Mi	3
0	BgRES1Mi	3
0	BgRES1Mi	3
0	BgRES1Mi	3
0	BgRES1Mi	3
0	BgRES1Mi	3
0	BgRES1Mi	3
0	BgRES1Mi	3
0	BgRES1Mi	3
0	BgRES1Mi	3
0	BgRES5Mi	3
0	BgRES5Mi	3
0	BgRES5Mi	3
0	BgRES5Mi	3
0	BgRES5Mi	3
0	BgRES5Mi	3
0	BgRES5Mi	3
0	BgRES5Mi	3
0	BgRES5Mi	3
0	BgRES5Mi	3
1	BgRES10Mi	3
0	BgRES10Mi	3
1	BgRES10Mi	3
0	BgRES10Mi	3
0	BgRES10Mi	3
0	BgRES10Mi	3
0	BgRES10Mi	3
0	BgRES10Mi	3
0	BgRES10Mi	3
0	BgRES10Mi	3
0	BgRES15Mi	3
0	BgRES15Mi	3
1	BgRES15Mi	3
0	BgRES15Mi	3
0	BgRES15Mi	3
0	BgRES15Mi	3
1	BgRES15Mi	3
0	BgRES15Mi	3
0	BgRES15Mi	3
0	BgRES15Mi	3
0	BgTEO1Mi	3
0	BgTEO1Mi	3
0	BgTEO1Mi	3
0	BgTEO1Mi	3
0	BgTEO1Mi	3
0	BgTEO1Mi	3
1	BgTEO1Mi	3
0	BgTEO1Mi	3
0	BgTEO1Mi	3
0	BgTEO1Mi	3
1	BgTEO5Mi	3
1	BgTEO5Mi	3
1	BgTEO5Mi	3
0	BgTEO5Mi	3
0	BgTEO5Mi	3
0	BgTEO5Mi	3
0	BgTEO5Mi	3
0	BgTEO5Mi	3
0	BgTEO5Mi	3
0	BgTEO5Mi	3
1	BgTEO10Mi	3
2	BgTEO10Mi	3
3	BgTEO10Mi	3
0	BgTEO10Mi	3
1	BgTEO10Mi	3
3	BgTEO10Mi	3
1	BgTEO10Mi	3
0	BgTEO10Mi	3
0	BgTEO10Mi	3
1	BgTEO10Mi	3
2	BgTEO15Mi	3
0	BgTEO15Mi	3
1	BgTEO15Mi	3
2	BgTEO15Mi	3
3	BgTEO15Mi	3
0	BgTEO15Mi	3
1	BgTEO15Mi	3
2	BgTEO15Mi	3
1	BgTEO15Mi	3
1	BgTEO15Mi	3
